# Supplementary material for: Maternal Vaccination in Lithuania: A Cross-Sectional Study
Source: Vaccines (Basel). 2026 Apr 18;14(4):363. doi: 10.3390/vaccines14040363 (PMC13119657; doi:10.3390/vaccines14040363)
Supplement: Supplementary file 1 [file vaccines-14-00363-s001.zip]

Archive with 1 entries (1 files):
- vaccines-4161209-supplementary.pdf
